# Supplementary material for: Genomic and functional dissection of natural transformation-related genes in Piscirickettsia salmonis
Source: Microbiol Spectr. 2026 Feb 4;14(3):e03173-25. doi: 10.1128/spectrum.03173-25 (PMC12955456; doi:10.1128/spectrum.03173-25)
Supplement: Supplementary tables — Tables S1 to S4. [file spectrum.03173-25-s0002.xlsx]

## Sheet: Supplementary tables Index
LEGENDS OF SUPPLEMENTARY TABLES AND COMMENTS
Supplementary table S1. List of strains and plasmids used in this study
Supplementary table S2. List of PCR primers used in this study
Supplementary table S3. Locus tags for the remaining N-terminal and C-terminal ends of the comEC gene coding sequence.
Supplementary table S4. Genomic features of NT-related genes in P. salmonis Psal-103 (EM) and Psal-104b (LF).

## Sheet: Table S1
Supplementary table S1. List of strains and plasmids used in this study
Strain name	Description	Genotype/Feature	Experimental use
Psal-103 wt	Psal-103	Wild-type strain	Reference strain for EM genogroup
Psal-103::mini-Tn7	Psal-103 with mini-Tn7 insertion	Strain carrying empty mini-Tn7::Plac vector	Control for CRISPRi experiments
Psal-103::comEC Vc	Psal-103 with mini-Tn7::comEC from Vibrio cholerae	Chromosomal expression of comEC from V. cholerae	Complementation of comEC
Psal-103::comEC Lp	Psal-103 with mini-Tn7::comEC from Legionella pneumophila	Chromosomal expression of comEC from L. pneumophila	Complementation of comEC
Psal-103::comEC Pl	Psal-103 with mini-Tn7::comEC from P. litoralis	Chromosomal expression of comEC from P. litoralis	Complementation of comEC
Psal-103::CRISPRi comFB	Psal-103 with CRISPRi with an sgRNA against comFB	CRISPRi-mediated transcriptional repression of comFB	Functional analysis of comFB
Psal-103::CRISPRi comL	Psal-103 with CRISPRi with an sgRNA against comL	CRISPRi-mediated transcriptional repression of comL (bamD)	Functional analysis of comL repression
Psal-103::CRISPRi dprA	Psal-103 with CRISPRi with an sgRNA against dprA	CRISPRi-mediated transcriptional repression of dprA	Functional analysis of dprA repression
Psal-103::CRISPRi recA	Psal-103 with CRISPRi with an sgRNA against recA	CRISPRi-mediated transcriptional repression of recA	Functional analysis of recA repression
Psal-103::CRISPRi comEA	Psal-103 with CRISPRi with an sgRNA against comEA	CRISPRi-mediated transcriptional repression of comEA	Functional analysis of comEA repression
Psal-103::CRISPRi comM	Psal-103 with CRISPRi with an sgRNA against comM	CRISPRi-mediated transcriptional repression of comM	Functional analysis of comM repression
Psal-104b wt	Psal-104b	Wild-type strain	Reference strain for LF genogroup
Psal-104b::mini-Tn7	Psal-104b with mini-Tn7 insertion	Strain carrying empty mini-Tn7::Plac vector	Control for CRISPRi experiments
Psal-104b::comEC Vc	Psal-104b with mini-Tn7::comEC from Vibrio cholerae	Chromosomal expression of comEC from V. cholerae	Complementation of comEC
Psal-104b::comEC Lp	Psal-104b with mini-Tn7::comEC from Legionella pneumophila	Chromosomal expression of comEC from L. pneumophila	Complementation of comEC
Psal-104b::comEC Pl	Psal-104b with mini-Tn7::comEC from P. litoralis	Chromosomal expression of comEC from P. litoralis	Complementation of comEC
Psal-104b::CRISPRi comFB	Psal-104b with CRISPRi with an sgRNA against comFB	CRISPRi-mediated transcriptional repression of comFB	Functional analysis of comFB
Psal-104b::CRISPRi comL	Psal-104b with CRISPRi with an sgRNA against comL	CRISPRi-mediated transcriptional repression of comL (bamD)	Functional analysis of comL repression
Psal-104b::CRISPRi dprA	Psal-104b with CRISPRi with an sgRNA against dprA	CRISPRi-mediated transcriptional repression of dprA	Functional analysis of dprA repression
Psal-104b::CRISPRi recA	Psal-104b with CRISPRi with an sgRNA against recA	CRISPRi-mediated transcriptional repression of recA	Functional analysis of recA repression
Psal-104b::CRISPRi comEA	Psal-104b with CRISPRi with an sgRNA against comEA	CRISPRi-mediated transcriptional repression of comEA	Functional analysis of comEA repression
Psal-104b::CRISPRi comM	Psal-104b with CRISPRi with an sgRNA against comM	CRISPRi-mediated transcriptional repression of comM	Functional analysis of comM repression
E. coli S17-1 λpir	E. coli S17-1 λpir	Donor strain for conjugation	Conjugation donor
E. coli S17-1 λpir pJMP1159	E. coli S17-1 λpir harboring pJMP1159	Donor strain for conjugation	Delivery of pJM1159 vector
E. coli S17-1 λpir pJMP1039	E. coli S17-1 λpir harboring pJMP1039 helper plasmid	Helper strain for conjugation	Delivery of pJM1039 vector
E. coli S17-1 λpir pJMP1159::comEC Vc	E. coli S17-1 λpir harboring pJMP1159::comEC from V. cholerae	Plasmid for chromosomal expression of comEC	Delivery of comEC from Vibrio cholerae construct
E. coli S17-1 λpir pJMP1159::comEC Lp	E. coli S17-1 λpir harboring pJMP1159::comEC from L. pneumophila	Plasmid for chromosomal expression of comEC	Delivery of comEC from Legionella pneumophila construct
E. coli S17-1 λpir pJMP1159::comEC Pl	E. coli S17-1 λpir harboring pJMP1159::comEC from P. litoralis	Plasmid for chromosomal expression of comEC	Delivery of comEC from P. litoralis Y2 construct
E. coli S17-1 λpir pJMP1159::ilux	E. coli S17-1 λpir harboring pJMP1159::ilux	Plasmid for delivery of ilux reporter construct	Delivery of biosensor construct

## Sheet: Table S2
Supplementary table S2. List of PCR primers used in this study
Internal code	Primer name	Sequence (5' to 3')	Primer Description	Alignment temperature/DNA polymerase used	Amplifcon size
SM001	RT-qPCR sdhA F	ATTTCTTTGGAGCTACGTGAAG	Amplifies the sdhA gene of P. salmonis as reference gene to evaluate differential expression by RT-qPCR.	52° C for KAPA 2X Master mix	200 pb
SM002	RT-qPCR sdhA R	CCACCCATCATATAATGACAAG
NO248	F comM-qPCR Psal	GGCTTTAATTTCCCACAACGGC	Used to evaluate comM gene expression in P. salmonis by RT-qPCR. Suitable for Psal-103 and Psal-104b.		223 pb
NO249	R comM-qPCR Psal	CTTTAACCGCTTTAGCACTCGTTAA
NO207	F comFB-qPCR Psal	ACCGATGAAGACCTCGAGAA	Used to evaluate comFB gene expression in P. salmonis by RT-qPCR. Suitable for Psal-103 and Psal-104b.		157 pb
NO208	R comFB-qPCR Psal	TGGTTTGATAAATCGGTGGAA
NO209	F comL-qPCR Psal	ACCACTACGGCAAAACAAGC	Used to evaluate comL (bamD) gene expression in P. salmonis by RT-qPCR. Suitable for Psal-103 and Psal-104b.		220 pb
NO210	R comL-qPCR Psal	CTGGAGTGCGTGGGTATTCT
NO213	F recA-qPCR Psal	ATGTGCTAGGGAACCAAACG	Used to evaluate recA gene expression in P. salmonis by RT-qPCR. Suitable for Psal-103 and Psal-104b.		215 pb
NO214	R recA-qPCR Psal	TTGGCGGACATTTTCCTTACC
NO241_univ	pJMP1159_univfinal F	gcggccgcggagca	Used in reverse PCR of pJMP1159 to removes the original dCas9 CDS for complementation of other CDS by Gibson assembly (useful for all Gibson assemblies of pJMP1159).	68° C for Q5 NEB	7735 pb
NO241_univ	pJMP1159_univfinal R	actagttttcctgtgtgaaacctgctg
NO239	pJMP1159::comEC_V.cholerae F	cagcaggtttcacacagATGACTCTCTTGTCGAATTACTGGTCT	Amplifies the comEC CDS of Vibrio cholerae with overlapping ends with pJMP1159 (amplified using NO241_univfinal and NO242_univfinal primers).		2276 pb
NO240	pJMP1159::comEC_V.cholerae R	ctgctccgcggccgcTTCTACTCCTTTACGCAGCATCTGC
NO199	pJMP1159::comEC_L.pneumophila F	tttcacacaggaaaactagtATGGAAATTTTTTGCTTTTTAATAGGCGTACT	Amplifies the comEC CDS of Legionella pneumophila with overlapping ends with pJMP1159 (amplified using NO241_univfinal and NO242_univfinal primers).		2245 pb
NO200	pJMP1159::comEC_L.pneumophila R	agtttctgctccgcggccgcTACAGCCTGCATACAGGTTGGT
NO201	pJMP1159::comEC_P. litoralis F	tttcacacaggaaaactagtATGATGGGGTTTGTATTTGTTATTGGGT	Amplifies the comEC CDS of P. litoralis with overlapping ends with pJMP1159 (amplified using NO241_univfinal and NO242_univfinal primers).		2302 pb
NO202	pJMP1159::comEC_P. litoralis R	agtttctgctccgcggccgcAGAACCAGCAAAGGTAAAGCCT
SM097	sgRNA comFB F	TAGATTCTCGAGGTCTTCATgtttaagagctatgctggaaac	Amplifies pJMP1159 to replace the original sgRNA contained in pJMP1159 with sgRNA targeting the comFB gene of P. salmonis, combined with PriCas2.		Two overlaps amplicons of approximately 6kb combined with Pricas primers.
SM098	sgRNA comFB R	ATGAAGACCTCGAGAATCTAactagaagtatcttgttatccgc	Amplifies pJMP1159 to replace the original sgRNA contained in pJMP1159 with sgRNA targeting the comFB gene of P. salmonis, combined with PriCas1.
SM099	sgRNA comL F	AGTATCTAGGTCACCTTGTTgtttaagagctatgctggaaac	Amplifies pJMP1159 to replace the original sgRNA contained in pJMP1159 with sgRNA targeting the comL gene of P. salmonis, combined with PriCas2.
SM100	sgRNA comL R	AACAAGGTGACCTAGATACTactagaagtatcttgttatccgc	Amplifies pJMP1159 to replace the original sgRNA contained in pJMP1159 with sgRNA targeting the comL gene of P. salmonis, combined with PriCas1.
SM101	sgRNA dprA F	cgtttaagagctatgctggaaac	Amplifies pJMP1159 to replace the original sgRNA contained in pJMP1159 with sgRNA targeting the dprA gene of P. salmonis, combined with PriCas2.
SM102	sgRNA dprA R	ACACCCTCCGGTCAAGAAGCactagaagtatcttgttatccgc	Amplifies pJMP1159 to replace the original sgRNA contained in pJMP1159 with sgRNA targeting the dprA gene of P. salmonis, combined with PriCas1.
SM103	sgRNA recA F	TTTTTTCTGGCACTCTGCAAgtttaagagctatgctggaaac	Amplifies pJMP1159 to replace the original sgRNA contained in pJMP1159 with sgRNA targeting the recA gene of P. salmonis, combined with PriCas2.
SM104	sgRNA recA R	TTGCAGAGTGCCAGAAAAAAactagaagtatcttgttatccgc	Amplifies pJMP1159 to replace the original sgRNA contained in pJMP1159 with sgRNA targeting the recA gene of P. salmonis, combined with PriCas1.
SM105	sgRNA comEA F	ACCACAGCCATTTAGAACCGgtttaagagctatgctggaaac	Amplifies pJMP1159 to replace the original sgRNA contained in pJMP1159 with sgRNA targeting the comEA gene of P. salmonis, combined with PriCas2.
SM106	comEA R	CGGTTCTAAATGGCTGTGGTactagaagtatcttgttatccgc	Amplifies pJMP1159 to replace the original sgRNA contained in pJMP1159 with sgRNA targeting the comEA gene of P. salmonis, combined with PriCas1.
SM107	sgRNA comM F	AAGCGCGCTTAGCATGCGCCgtttaagagctatgctggaaac	Amplifies pJMP1159 to replace the original sgRNA contained in pJMP1159 with sgRNA targeting the comM gene of P. salmonis, combined with PriCas2.
SM108	sgRNA comM R	GGCGCATGCTAAGCGCGCTTactagaagtatcttgttatccgc	Amplifies pJMP1159 to replace the original sgRNA contained in pJMP1159 with sgRNA targeting the comM gene of P. salmonis, combined with PriCas2.
SM127	PriCas_2	caacaattgatcgtaaacgatatacg	Used for reverse PCR of pJMP1159 in two parts (combined with primers to replace sgRNA: SM097 to SM108).
SM128	PriCas_1	gacgtatatcgtttacgatcaattgttg
Peval.FOR	Peval sgRNA F	agtgagcgcaacgcaattaa	Used for sequencing sgRNA contained in pJMP1159 scaffold	60° C	571 pb
Peval.REV	Peval sgRNA R	aaaccgtattagcccggtat
SM003	Psal-103_attTn7_Ins_FOR	caatgaagtgattactcgtggtgg	Used to check attTn7 integration of Mini-Tn7 system in colony picking tests in Psal-103. Combinable with dCas9Tn7_REV	60° C	Approximately 1500 pb
SM004	Psal-104b_attTn7_Ins_FOR	GAGACTATGCCGGTGATTGCC	Used to check attTn7 integration of Mini-Tn7 system in colony picking tests in Psal-104b. Combinable with dCas9Tn7_REV
SM005	dCas9Tn7_REV	CACCGCGCTCATCAATCTCC	Reverse to check integration of mini Tn7, suitable for both Psal-103 and Psal-104b
SM166	RT-qPCR comEC V. cholerae F	TGGCGAGCGAAAAGGTATTG	Amplifies the comEC gene of Vibrio cholerae to evaluate differential expression by RT-qPCR.	52° C for KAPA 2X Master mix
SM167	RT-qPCR comEC V. cholerae R	CCAACATGATCAACGCCACATT			278 pb
SM168	RT-qPCR comEC L. pneumophila F	ACCAAGATATCCCATTGTCCTGT	Amplifies the comEC gene of Legionella pneumophila to evaluate differential expression by RT-qPCR.		113 pb
SM169	RT-qPCR comEC L. pneumophila R	GGGCTTGTGTGATTACTTGCG
SM179	RT-qPCR comEC P. litoralis F2	GGCGCGATTCTTAGAAGATG	Amplifies the comEC gene of "Piscirickettsia litoralis Y2" to evaluate differential expression by RT-qPCR.		212 pb
SM180	RT-qPCR comEC P. litoralis R2	GCAACGGTAACCAAAGCAAT

## Sheet: Table S3
Supplementary table S3. Locus tags for the remaining N-terminal and C-terminal ends of the comEC gene coding sequence
Strain	N-terminal	C-terminal	Genogroup/Subgroup
NVI 5692	PsalN5692_01796 (partial)	PsalN5692_01790	NC
BI1	PsalBI1_01854, PsalIB1_01857	PsalIB1_01862	NC
Psal-073	Psal073_01529	Psal073_01533	LF
Psal-104b	Psal104b_01583	Psal104b_01589	LF
CGR02	AWJ11_RS08135	AWJ11_RS08120 & AWJ11_RS08090 (duplicated)	LF
Psal-081	Psal081_01578	Psal081_01582	LF
Psal-160	Psal160_01568 (partial)	Psal160_01565	EM1
Psal-163	Psal163_01574 (partial)	Psal163_01571	EM1
PM23019A	AVI50_02915 (partial)	AVI50_02930	EM1
Psal-103	Psal103_01624 & Psal103_01628	Psal103_01631	EM2
Psal-028	Psal028_01627 & Psal028_01631	Psal028_01635	EM2
Psal-026	Psal026_01878 & Psal026_01880	Psal026_01890	EM3
Psal-025	Psal025_01572 & Psal025_01570	Psal025_01559	EM3
Psal-182	Psal182_01624 & Psal182_01626	Psal182_01631	EM4

## Sheet: Table S4
Supplementary table S4. Genomic features of NT-related genes in P. salmonis Psal-103 (EM) and Psal-104b (LF)
Gene	Locus tag		Gene sequence		Gene lenght (pb)		Genome position		Protein sequence
	Psal-103	Psal-104b	Psal-103	Psal-104b	Psal-103	Psal-104b	Psal-103	Psal-104b	Psal-103	Psal-104b
comFB	Psal103_00836	Psal104b_02435	atggatactgtatacctaccctataccgatgaagacctcgagaatctagcgattcaactggtttaccaagaaattgatgagattatcaagcaccagctcgaggatttttgtcattgtaaggtctgtatacaagacattgcagcaatagctcttaatcatattccaccgatttatcaaaccagctgtatagaaaaagcgaaaaccttagcaaagcaagggggccagctgaaaaagctggcacgtattgaagtattaaaggcgattcgtaaagtaaagatcaatagccactgtctagatttaagacaagactcgatgcaaacttaa	atggatactgtatatctaccttataccgatgaagacctcgagaatctagcgattcaactggtttatcaggaaattgacgaaattatcaaacaccagctcgaagatttttgtcattgtaaggtctgcatacaagatattgcggcaattgctcttaatcatattccaccgatttatcaaaccagctgtatagaaaaagcgaaaaccttagcaaagcaagggggccagctgaaaaagctggcacgtattgaagtattaaaggcgattcgtaaagtaaagatcaatagccactgtctagatttaagacaagactcgatgcaaacttaa	324	324	806.050-806.373	2.396.125-2.396.448	MDTVYLPYTDEDLENLAIQLVYQEIDEIIKHQLEDFCHCKVCIQDIAAIALNHIPPIYQTSCIEKAKTLAKQGGQLKKLARIEVLKAIRKVKINSHCLDLRQDSMQT*	MDTVYLPYTDEDLENLAIQLVYQEIDEIIKHQLEDFCHCKVCIQDIAAIALNHIPPIYQTSCIEKAKTLAKQGGQLKKLARIEVLKAIRKVKINSHCLDLRQDSMQT*	.
comL/BamD	bamD	bamD	atgaactatttaacaaaaaaaacattattgaccttattaactaccagcgctggtgcactattactaagcgcctgtagtagcacaccgaaagtggattatggcacactcaatgccgaacaaatctatcaacgcggcgcaaaccatatacaagaggaagattatgatctcgctgtcaaagaattccaacagctagatgcccattacccatttggcccctatgcccaacaaggtgacctagatactatttatgcctattatcaagatgataaaccagatctagcactgttacaggccaaccgttttattaacctctatccgcgtaatccaggcttatcgtatgcctattatatgaaaggtgtcatcaacttcgatcaaggtgcaagctttctccagcgttac…	atgaactatttaacaaaaaaaacattattgaccttattaactaccagcgctgctgcactattactaagtgcctgtagtagcacaccgaaagtggattatggcacactcaatgccgaacaaatctatcaacgcggcgcaaaccatatacaagaggaagattatgatctcgccgtcaaagaattccagcaattagatgcccattacccatttggcccctatgcccaacaaggtgacctagatactatttatgcctattatcaagatgataaaccagatctagcactgttacaggccaaccgctttattaacctctatccgcgtaatccaggcttatcgtatgcctattatatgaaaggtgtcatcaacttcgaccaaggtgcaagctttctccagcgttac…	780	783	1.886.465-1.887.244	1.269.599-1.270.381	MNYLTKKTLLTLLTTSAGALLLSACSSTPKVDYGTLNAEQIYQRGANHIQEEDYDLAVKEFQQLDAHYPFGPYAQQGDLDTIYAYYQDDKPDLALLQANRFINLYPRNPGLSYAYYMKGVINFDQGASFLQRYFYYDISEHDTTTAKQAYMDFNTFIHKFPNSPYVTDAKRRMIYLRNALAQFQLNVALYNLQKKAYIGAITRAQDIIKEYPRTPAVEGALKVMIQAYQALDLTTLANDTIATYQVTYHKAPFAKKKPS*	MNYLTKKTLLTLLTTSAAALLLSACSSTPKVDYGTLNAEQIYQRGANHIQEEDYDLAVKEFQQLDAHYPFGPYAQQGDLDTIYAYYQDDKPDLALLQANRFINLYPRNPGLSYAYYMKGVINFDQGASFLQRYFYYDISEHDTTTAKQAYMDFNTFIHKFPNSPYVTDAKRRMIYLRNALAQFQLNVALYNLQKKAYIGAITRAQSIIKEYPRTPAVEGSLKVMIQAYQALGLTTLAKDTIATYQVTYHKAPFAKNKKTS*	.
dprA	Psal103_03214	Psal104b_00065	atgaatcaagaacaagcagcctgtattgcactttatcacacccgccacatcggctcacagcgactttatcgcctgctcgaacactttcaaactgccagcgcgattctagcgagctcggtcgatgagctgcaatcccttaatttttctaaagcacttattcaagccatattaaaccccaattggcgcatggccgataaagcagcaacctggttgcttgaacctagtcatcatatcgtttttttcaatgaaccaaactacccaatgcagttaagccatatcaatacaccacccgcattgctttacatcatcggcaatcctgaactattacataagccgcaactggccatggtcggcacacgcaagcccacaccctccggtcaagaagcagcctatcaattc…	atgaatcaagaacaagcagcctgtattgcactttatcacactcgccacatcggcccacagcgactttaccgcctgctcgaacactttcaaactgccagcgcgattctgacgagctcagtcgatgagctgcaatcccttaatttttctaaagcacttattcaggccatattaaaccccaattggcgcatggccgataaagcagcaacctggttgcttgaacctagccatcatatcctttttttcaatgaaccaaactacccaatgcagttaagccatatcaacacgccacccgcattgctttacatcatcggcaatcctgaactattacataagccgcaactggccatggtcggcacacgcaagcccacaccctccggtcaagaagcagcctatcaattc…	1150	1152	3.080.985-3.080.985	72.128-73.279	MNQEQAACIALYHTRHIGSQRLYRLLEHFQTASAILASSVDELQSLNFSKALIQAILNPNWRMADKAATWLLEPSHHIVFFNEPNYPMQLSHINTPPALLYIIGNPELLHKPQLAMVGTRKPTPSGQEAAYQFAYEAAYHQLCITSGLAIGIDTISHQTIIDNQGQTIAVLGCGVDTIYPAQNNKLYQRISEHGALVSEFALGAQPTARHFPQRNRIIAGLSLGTLVVEAAVKSGSLITAQYAIEANRDVFAIPGSIHNQQARGCHALIKQGATLVENFADIATQLQTNHFTYCDNPTLTASQPPVTQENCQPQQPALDLTEIDPTSVCMLEHLSFEATAVDQLVESTGLAVEVISSALLNLELAGYIATIPGGYIRTKGKRR*	MNQEQAACIALYHTRHIGPQRLYRLLEHFQTASAILTSSVDELQSLNFSKALIQAILNPNWRMADKAATWLLEPSHHILFFNEPNYPMQLSHINTPPALLYIIGNPELLHKPQLAMVGTRKPTPSGQEAAYQFAYEAAYHQLCITSGLAIGIDTISHQTIIDNQGQTIAVLGCGVDTIYPAQNNKLYQRISEHGALVSEFALGAQPTARHFPQRNRIIAGLSLGTLVVEAAVKSGSLITAQYAIEANRDVFAIPGSIHNEQARGCHALIKQGATLVENFSDIATQLQTNHFTYCDNLTLTASQPPVTQENCQPQQPALDLTEIDPTSVCMLEHLSFEATAVDQLVESTGLAVEVISSALLNLELAGYIATIPGGYIRTKGKRR*	.
recA	recA	recA	atgtcagaacaaaaaagcaaagctttacaggccgctttatcgcaaattgaacgtcaatttggtaaaggttcggtgatgcgtttaggggattctaatttaaaccaaggtctagaagttatctcgactggatcgttggggttggatattgccttgggtgtgggggggttgccgaaaggccgtattgttgaaatttacgggcctgaatcttcaggaaaaaccacgttgactttgcaagccattgcagagtgccagaaaaaaggtggcacagcggcttttattgatgccgagcatgctttagatccgatttatgctgagcgcttgggtgtgaatgttgaagatttaattgtttctcagccagatactggtgaacaggccttagaaatcgctgatatgttagtc…	atgtcagaacaaaaaagcaaagctttacaggccgccttatcgcaaattgagcgtcaatttggtaaaggttcggtgatgcgtttgggggattctaatttaaaccaaggtctagaagttatatcgactggatcgttggggttggatattgccttgggtgtgggtggcttgcctaaaggccgtattgttgaaatttacgggcctgaatcttcaggaaaaaccacgttgactttgcaagctattgcagagtgccagaaaaaaggtggcacagcggcttttattgatgccgagcatgctttagatccgatttatgctgagcgcttgggtgtgaatgttgaagatttaattgtttctcagccagatactggtgagcaggccttagaaattgctgatatgttagtc…	1041	1041	1.723.556-1.724.596	1.785.655-1.786.695	MSEQKSKALQAALSQIERQFGKGSVMRLGDSNLNQGLEVISTGSLGLDIALGVGGLPKGRIVEIYGPESSGKTTLTLQAIAECQKKGGTAAFIDAEHALDPIYAERLGVNVEDLIVSQPDTGEQALEIADMLVRSSAVDVVVIDSVAALTPKAEIDGDMGDVHVGLQARLMSQALRKITGSISRSKTLVIFINQIRMKIGVMFGNPETTTGGNALKFYSSVRLDIRRTGAIKKGEDVLGNQTRVKVVKNKVAPPFKQAEFDILYGEGISRAGEVIDLGVDCGLIDKAGAWYSYNETRIGQGKENVRQFLLDHPEMMAEIEAGVRAQKLDLGTTSAAKEQNAEHAAG*	MSEQKSKALQAALSQIERQFGKGSVMRLGDSNLNQGLEVISTGSLGLDIALGVGGLPKGRIVEIYGPESSGKTTLTLQAIAECQKKGGTAAFIDAEHALDPIYAERLGVNVEDLIVSQPDTGEQALEIADMLVRSSAVDVVVIDSVAALTPKAEIDGDMGDTHVGLQARLMSQALRKITGSISRSKTLVIFINQIRMKIGVMFGNPETTTGGNALKFYSSVRLDIRRTGAIKKGEDVLGNQTRVKVVKNKVAPPFKQAEFDILYGEGISRAGEVIDLGVDCGLIDKAGAWYSYNETRIGQGKENVRQFLLDHPEMMAEIEAGVRAQKLDLETTSAAKEQNAEHAAG*	.
comEA	comEA	comEA	atggctgaaacgactgaagcgagctttaatcagtctctggttcaacaagtgaatgtgaatcaggcagacgcagacactttagccgcggttctaaatggctgtggtttaaaaaaggcacgtgccattattaattatcgcaagcaacatgggccgtttcgttcaatcaaagacttagccaaggtggaaggaatttctgagcaattggtattgcgcaataagtcccgtcttctcttttaa	atgactgaaacgactgaagcgagctttaatcagtctctggttcaacaagtgaatgtgaatcaggcagatgcagatactttagccgcggttctaaatggctgtggtttaaaaaaggcacgtgccattattaattatcgcaagcaacatggaccgtttcgttcaatcaaagacttagccaaggtggaaggaatttctgagcaattggtattgcgcaataagtctcgtcttctctttataattcgctattaa	237	249	2.227.251-2.227.487	921.516-921.764	MAETTEASFNQSLVQQVNVNQADADTLAAVLNGCGLKKARAIINYRKQHGPFRSIKDLAKVEGISEQLVLRNKSRLLF*	MTETTEASFNQSLVQQVNVNQADADTLAAVLNGCGLKKARAIINYRKQHGPFRSIKDLAKVEGISEQLVLRNKSRLLFIIRY*	.
comM	comM	comM	atgaaattagcaattgtttactcgcgtgcccaggttgcggtggctgcgccacaagtgactgttgaggtgcatatttctaatggcttaccaggctttaccatcgtaggattgccggatgcggcggtaaaagaaagccgtgagcgcgtgcgcagcgcgattcaaaactccggctttaatttcccacaacggcgtattactgtgaaccttgcgcctgcagacttaccgaaagatggtgggcgctttgatttagcgattgccatcggcattttggcatcgtcgggccaaattgatgccgatattttaaacggctatgaatttattggtgaacttgccctctctggtgaagtacgttctgtcactggggccttaacgagtgctaaagcggttaaagaatgtcag…	atgaaattagcaattgtttactcgcgtgctcaggttgcggtggctgcgccacaagcgactgttgaggtgcatatttctaatggcctaccgggctttactattgttggactgccggatgcggcagtaaaagaaagccgtgagcgcgtgcgcagcgcgattcaaaactccggctttaatttcccacaacggcgtattactgtaaatcttgcgcctgcagacttaccgaaagatggtgggcgctttgatttagcgattgccatcggcattttggcatcgtcgggccaaattgatgccgatattttaaacggctatgaatttattggtgaacttgctctctctggtgaagtacgttctgtcaccggtgctttaacgagtgctaaagcggttaaagaatgtcag…	1506	1506	3.035.351-3.036.856	115.042-116.547	MKLAIVYSRAQVAVAAPQVTVEVHISNGLPGFTIVGLPDAAVKESRERVRSAIQNSGFNFPQRRITVNLAPADLPKDGGRFDLAIAIGILASSGQIDADILNGYEFIGELALSGEVRSVTGALTSAKAVKECQRKLIIADDNANLAALVEGLSVYRANNLASISAFLKGEGDLEQAHFQVDTGQTHYLDMADVKGQAHAKRALEIAAAGRHHLLFVGPPGTGKTMLASRLPGVLPALSNQEALESAAVHSLTSAEVDLSCWFIPKFASPHHTASSIAMVGGGSVPKPGEISRAHHGVLFLDELPEFDRKVLEVLREPLESGQVDIIRASHRASFPASFQLIAAMNPCPCGHLGSQEQRCRCSQLQIKRYLNKLSGPLLERIDLQIEVPRLLQHELSSTQ…	MKLAIVYSRAQVAVAAPQATVEVHISNGLPGFTIVGLPDAAVKESRERVRSAIQNSGFNFPQRRITVNLAPADLPKDGGRFDLAIAIGILASSGQIDADILNGYEFIGELALSGEVRSVTGALTSAKAVKECQRKLIIADDNANLATLVEGLSVYRANNLASISAFLKGEGDLEQAYFQVDTRQTHYLDMADVKGQAHAKRALEIAAAGRHHLLFVGPPGTGKTMLASRLPGILPALSNQEALESAAVHSLTSAEIDLSCWFIPKFASPHHTASSIAMVGGGSVPKPGEISRAHHGVLFLDELPEFDRKVLEVLREPLESGQIDIIRASHRASFPASFQLIAAMNPCPCGHLGSQEQRCRCSQLQIKRYLNKLSGPLLERIDLQIEVPRLLQHELSSTQ…	.
